# Supplementary material for: ExpressHeart: Web Portal to Visualize Transcriptome Profiles of Non-Cardiomyocyte Cells
Source: Int J Mol Sci. 2021 Aug 19;22(16):8943. doi: 10.3390/ijms22168943 (PMC8396223; doi:10.3390/ijms22168943)
Supplement: Supplementary file 1 [file ijms-22-08943-s001.zip]

Archive with 1 entries (1 files):
- ijms-1320236-supplementary.pdf
